# Supplementary material for: Investigating the Hepatic Response to Orlistat and White Tea in Rats on a High-Fat Diet
Source: Life (Basel). 2024 Oct 10;14(10):1283. doi: 10.3390/life14101283 (PMC11509274; doi:10.3390/life14101283)
Supplement: Supplementary file 1 [file life-14-01283-s001.zip]

Archive with 1 entries (1 files):
- life-3232139-supplementary.pdf
